# Supplementary material for: Outcomes in oncogenic-addicted advanced NSCLC patients with actionable mutations identified by liquid biopsy genomic profiling using a tagged amplicon-based NGS assay
Source: PLoS One. 2020 Jun 11;15(6):e0234302. doi: 10.1371/journal.pone.0234302 (PMC7289417; doi:10.1371/journal.pone.0234302)
Supplement: S1 Table — (XLSX) [file pone.0234302.s001.xlsx]

## Sheet: Sheet1
external patientID	Code	Gene name	Protein change	Consequence	Frequency percentage
CTC711	del_chr7_55174772_GGAATTAAGAGAAGC_-	EGFR	p.745-750:KELREA/K	inframe_deletion	0.96747
CTC1390	mis_chr7_140753336_A_T	BRAF	p.V600E	missense_variant	39.775
CTC779	fusion-EML4-ALK	EML4-ALK	NA	NA	NA
CTC1148	mis_chr17_7673764_C_T	TP53	p.E286K	missense_variant	8.84696
	mis_chr3_179234297_A_G	PIK3CA	p.H1047R	missense_variant	12.9665
	mis_chr7_140753336_A_T	BRAF	p.V600E	missense_variant	6.16352
CTC1290	mis_chr7_140753336_A_T	BRAF	p.V600E	missense_variant	6.09342
CTC1105	mis_chr2_177234082_C_G	NFE2L2	p.E79Q	missense_variant	0.6125
	mis_chr2_177234225_C_G	NFE2L2	p.G31A	missense_variant	0.2
	mis_chr2_177234225_C_T	NFE2L2	p.G31E	missense_variant	0.95
	mis_chr2_177234229_G_A	NFE2L2	p.L30F	missense_variant	0.4375
	mis_chr2_29209816_C_G	ALK	p.G1269A	missense_variant	6.10833
	mis_chr2_29209831_C_T	ALK	p.R1264K	missense_variant	0.16667
	mis_chr2_29220764_A_T	ALK	p.L1196Q	missense_variant	0.3125
	mis_chr2_29220829_G_C	ALK	p.F1174L	missense_variant	7.0875
	mis_chr2_29220829_G_T	ALK	p.F1174L	missense_variant	1.0125
	mis_chr2_29222392_C_T	ALK	p.C1156Y	missense_variant	0.2375
	fusion-EML4-ALK	EML4-ALK	NA	NA	NA
CTC1238	fusion-EML4-ALK	EML4-ALK	NA	NA	NA
CTC1316	fusion-CD74-ROS1	CD74-ROS1	NA	NA	NA
CTC 874	fusion-EML4-ALK	EML4-ALK	NA	NA	NA
CTC1022	fusion-EML4-ALK	EML4-ALK	NA	NA	NA
CTC560	del_chr7_55174772_GGAATTAAGAGAAGC_-	EGFR	p.745-750:KELREA/K	inframe_deletion	7.25625
	mis_chr17_7674216_C_A	TP53	p.R249S	missense_variant	0.725
	mis_chr7_55181378_C_T	EGFR	p.T790M	missense_variant	3.95
CTC637	del_chr7_55174772_GGAATTAAGAGAAGC_-	EGFR	p.745-750:KELREA/K	inframe_deletion	38.4672
	mis_chr17_7673537_G_A	TP53	p.Q331*	stop_gained,splice_region_variant	30.2889
	mis_chr17_7674289_A_G	TP53	p.V225A	missense_variant,splice_region_variant	0.12243
	mis_chr7_55181378_C_T	EGFR	p.T790M	missense_variant	15.9647
CTC677	mis_chr7_55174776_TTAAGAGAAGCAA_C	EGFR	p.LREAT747-751P	protein_altering_variant	12.4521
	mis_chr17_7670700_G_A	TP53	p.R337C	missense_variant	3.3046
	mis_chr7_55181378_C_T	EGFR	p.T790M	missense_variant	0.86207
CTC683	mis_chr7_55174776_TTAAGAGAAG_C	EGFR	p.LREA747-750P	protein_altering_variant	5.95365
	mis_chr3_41224622_C_T	CTNNB1	p.S37F	missense_variant	0.85561
	mis_chr7_55181378_C_T	EGFR	p.T790M	missense_variant	1.60428
CTC710	mis_chr1_114713914_G_C	NRAS	p.A59G	missense_variant	0.275
	mis_chr7_55181378_C_T	EGFR	p.T790M	missense_variant	0.25
	mis_chr7_55191822_T_G	EGFR	p.L858R	missense_variant	1.15833
CTC719	del_chr7_55174777_TAAGAGAAGCAACAT_-	EGFR	p.747-752:LREATS/S	inframe_deletion	3.5
	mis_chr3_41224622_C_G	CTNNB1	p.S37C	missense_variant	1.93333
	mis_chr7_55181378_C_T	EGFR	p.T790M	missense_variant	0.675
CTC723	mis_chr7_55181378_C_T	EGFR	p.T790M	missense_variant	0.07647
	mis_chr7_55191822_T_G	EGFR	p.L858R	missense_variant	0.03824
CTC726	amplification_EGFR	EGFR	NA	NA	NA
	amplification_ERBB2	ERBB2	NA	NA	NA
	del_chr17_7676191_G_-	TP53	p.60:P/X	frameshift_variant	0.1
	mis_chr17_7674858_C_A	TP53	-	splice_donor_variant	12.8833
	mis_chr3_179218303_G_A	PIK3CA	p.E545K	missense_variant	0.21667
	mis_chr7_55181378_C_T	EGFR	p.T790M	missense_variant	5.38333
	mis_chr7_55191822_T_G	EGFR	p.L858R	missense_variant	18.8083
CTC743	del_chr7_55174777_TAAGAGAAGCAACATCTC_-	EGFR	p.747-753:LREATSP/S	inframe_deletion	0.75612
	mis_chr7_55181378_C_T	EGFR	p.T790M	missense_variant	0.23878
CTC767	mis_chr7_55181378_C_T	EGFR	p.T790M	missense_variant	0.3
	mis_chr7_55191822_T_G	EGFR	p.L858R	missense_variant	0.11667
	mis_chr7_55191828_A_T	EGFR	p.K860I	missense_variant	0.13333
CTC806	del_chr7_55174777_TAAGAGAAGCAACAT_-	EGFR	p.747-752:LREATS/S	inframe_deletion	2.36407
	mis_chr17_7674180_C_G	TP53	-	splice_donor_variant	0.26596
	mis_chr7_55181378_C_T	EGFR	p.T790M	missense_variant	0.59102
	mis_chr7_55181398_T_A	EGFR	p.C797S	missense_variant	0.1182
CTC831	mis_chr7_55174776_TTAAGAGAAGCAA_C	EGFR	p.LREAT747-751P	protein_altering_variant	0.7459
	mis_chr7_55181378_C_T	EGFR	p.T790M	missense_variant	0.09945
CTC836	mis_chr7_55174776_TTAAGAGAAG_C	EGFR	p.LREA747-750P	protein_altering_variant	31.7388
	del_chr17_7675208_C_-	TP53	p.135:C/X	frameshift_variant	21.6404
	mis_chr17_7670682_C_A	TP53	p.E343*	stop_gained	0.14436
	mis_chr17_7674250_C_T	TP53	p.C238Y	missense_variant	0.20997
	mis_chr7_55181378_C_T	EGFR	p.T790M	missense_variant	0.7021
CTC872	del_chr7_55174773_GAATTAAGAGAAGCA_-	EGFR	p.746-750:ELREA/-	inframe_deletion	14.2937
	mis_chr7_55181378_C_T	EGFR	p.T790M	missense_variant	4.575
CTC1148	mis_chr17_7673764_C_T	TP53	p.E286K	missense_variant	8.84696
	mis_chr3_179234297_A_G	PIK3CA	p.H1047R	missense_variant	12.9665
	mis_chr7_140753336_A_T	BRAF	p.V600E	missense_variant	6.16352
CTC1238	fusion-EML4-ALK	EML4-ALK	NA	NA	NA
CTC861	fusion-EML4-ALK	EML4-ALK	NA	NA	NA
	mis_chr2_29220747_C_T	ALK	p.G1202R	missense_variant	8.975
CTC818	fusion-EML4-ALK	EML4-ALK	NA	NA	NA
	mis_chr10_87957858_C_T	PTEN	p.Q214*	stop_gained	0.725
	mis_chr17_7673802_C_G	TP53	p.R273P	missense_variant	2.1125
	mis_chr3_179218303_G_A	PIK3CA	p.E545K	missense_variant	0.05625
CTC1316	fusion-CD74-ROS1	CD74-ROS1	NA	NA	NA
CTC1608	fusion-EML4-ALK	EML4-ALK	NA	NA	NA
CTC435	fusion-EML4-ALK	EML4-ALK	NA	NA	NA
	mis_chr2_29220747_C_T	ALK	p.G1202R	missense_variant	0.71006
CTC680	del_chr7_55174772_GGAATTAAGAGAAGC_-	EGFR	p.745-750:KELREA/K	inframe_deletion	2.48663
	mis_chr17_7675119_G_A	TP53	p.Q165*	stop_gained	0.26738
	mis_chr7_55181378_C_T	EGFR	p.T790M	missense_variant	1.06952
CTC704	amplification_EGFR	EGFR	NA	NA	NA
	amplification_ERBB2	ERBB2	NA	NA	NA
	del_chr17_7675216_CTTGT_-	TP53	p.131-132:NK/X	frameshift_variant	38.5
	del_chr7_55174776_TTAAGAGAAGCAACATCT_-	EGFR	p.747-752:LREATS/-	inframe_deletion	51.6167
	del_chr9_21974783_CCAG_-	CDKN2A	p.14-15:DW/X	frameshift_variant	33.1833
	mis_chr7_55181378_C_T	EGFR	p.T790M	missense_variant	19.6083
CTC747	del_chr7_55174777_TAAGAGAAGCAACATCTC_-	EGFR	p.747-753:LREATSP/S	inframe_deletion	29.7667
	mis_chr7_55181378_C_T	EGFR	p.T790M	missense_variant	2.24167
CTC755	del_chr7_55174772_GGAATTAAGAGAAGC_-	EGFR	p.745-750:KELREA/K	inframe_deletion	0.25485
	mis_chr17_7674268_A_C	TP53	p.I232S	missense_variant	0.07282
	mis_chr7_55181378_C_T	EGFR	p.T790M	missense_variant	0.14563
CTC766	del_chr7_55174772_GGAATTAAGAGAAGC_-	EGFR	p.745-750:KELREA/K	inframe_deletion	0.31839
	mis_chr7_55181378_C_T	EGFR	p.T790M	missense_variant	0.11276
CTC585	del_chr7_55174772_GGAATTAAGAGAAGC_-	EGFR	p.745-750:KELREA/K	inframe_deletion	0.38328
	mis_chr1_114716127_C_G	NRAS	p.G12R	missense_variant	0.0784
	mis_chr7_55181378_C_T	EGFR	p.T790M	missense_variant	0.57491
CTC682	del_chr7_55174772_GGAATTAAGAGAAGC_-	EGFR	p.745-750:KELREA/K	inframe_deletion	25.25
	mis_chr17_7674233_C_A	TP53	p.G244C	missense_variant	1.1
	mis_chr7_55181378_C_T	EGFR	p.T790M	missense_variant	4.6
CTC783	mis_chr3_179218294_G_A	PIK3CA	p.E542K	missense_variant	3.53125
	del_chr17_7675207_G_-	TP53	p.135:C/X	frameshift_variant	2.5
	mis_chr17_7675089_G_C	TP53	p.R175G	missense_variant	1.8375
	mis_chr7_55181378_C_T	EGFR	p.T790M	missense_variant	0.1125
	mis_chr7_55191822_T_G	EGFR	p.L858R	missense_variant	3.6
CTC586	mis_chr7_55174776_TTAAGAGAAGCAA_C	EGFR	p.LREAT747-751P	protein_altering_variant	0.44231
	mis_chr17_7676040_C_A	TP53	p.R110L	missense_variant	0.15385
	mis_chr7_55181378_C_T	EGFR	p.T790M	missense_variant	0.20192
CTC858	del_chr7_55174772_GGAATTAAGAGAAGC_-	EGFR	p.745-750:KELREA/K	inframe_deletion	13.379
	mis_chr7_55181378_C_T	EGFR	p.T790M	missense_variant	5.66369
CTC870	mis_chr7_55181378_C_T	EGFR	p.T790M	missense_variant	0.31395
	mis_chr7_55191821_CT_AG	EGFR	p.L858R	missense_variant	0.51223
CTC614	mis_chr3_41224633_A_G	CTNNB1	p.T41A	missense_variant	0.31096
	mis_chr7_55181378_C_T	EGFR	p.T790M	missense_variant	0.74501
	mis_chr7_55191822_T_G	EGFR	p.L858R	missense_variant	4.94947
CTC904	del_chr7_55174772_GGAATTAAGAGAAGC_-	EGFR	p.745-750:KELREA/K	inframe_deletion	0.68226
	mis_chr1_114716126_C_T	NRAS	p.G12D	missense_variant	0.24366
	mis_chr7_55181378_C_T	EGFR	p.T790M	missense_variant	0.26803
CTC972	mis_chr17_7674250_C_A	TP53	p.C238F	missense_variant	1.29992
	mis_chr7_55174774_AATTAAGAGAAGCAACATC_T	EGFR	p.ELREATS746-752V	protein_altering_variant	3.04208
	mis_chr7_55181378_C_T	EGFR	p.T790M	missense_variant	0.06031
CTC977	del_chr7_55174772_GGAATTAAGAGAAGC_-	EGFR	p.745-750:KELREA/K	inframe_deletion	0.73299
	mis_chr10_87957897_T_G	PTEN	p.S227A	missense_variant	0.28466
	mis_chr7_55181378_C_T	EGFR	p.T790M	missense_variant	0.40564
	mis_chr7_55181398_T_A	EGFR	p.C797S	missense_variant	0.29889
CTC1058	mis_chr7_116771869_C_T	MET	p.R988C	missense_variant	0.3856
	mis_chr7_55181378_C_T	EGFR	p.T790M	missense_variant	0.08569
CTC1059	del_chr7_55174773_GAATTAAGAGAAGCA_-	EGFR	p.746-750:ELREA/-	inframe_deletion	2.14706
	mis_chr20_58909365_C_T	GNAS	p.R201C	missense_variant	0.61765
	mis_chr7_55181378_C_T	EGFR	p.T790M	missense_variant	0.58824
CTC1107	amplification_ERBB2	ERBB2	NA	NA	NA
	del_chr7_55174772_GGAATTAAGAGAAGC_-	EGFR	p.745-750:KELREA/K	inframe_deletion	0.32928
	mis_chr7_55181378_C_T	EGFR	p.T790M	missense_variant	0.45593
PM-01-002	del_chr17_7675149_TGCCGGGCGGG_-	TP53	p.151-155:PPPGT/PX	frameshift_variant	0.6875
	del_chr7_55174773_GAATTAAGAGAAGCA_-	EGFR	p.746-750:ELREA/-	inframe_deletion	2.03125
	mis_chr7_55181378_C_T	EGFR	p.T790M	missense_variant	1
	mis_chr9_21974784_C_T	CDKN2A	p.W15*	stop_gained	0.2625
CN-01-016	del_chr7_55174772_GGAATTAAGAGAAGC_-	EGFR	p.745-750:KELREA/K	inframe_deletion	36.6588
	mis_chr7_55181378_C_T	EGFR	p.T790M	missense_variant	5.50793
LL-01-023	mis_chr7_55181378_C_T	EGFR	p.T790M	missense_variant	0.08125
	mis_chr7_55191822_T_G	EGFR	p.L858R	missense_variant	0.08125
VR-01-25	del_chr7_55174773_GAATTAAGAGAAGCA_-	EGFR	p.746-750:ELREA/-	inframe_deletion	0.475
	mis_chr17_7674887_C_A	TP53	p.S215I	missense_variant	0.6125
	mis_chr17_7676271_G_A	TP53	p.S33F	missense_variant,splice_region_variant	0.275
	mis_chr7_55181378_C_T	EGFR	p.T790M	missense_variant	0.2125
SS-01-040	del_chr7_55174773_GAATTAAGAGAAGCA_-	EGFR	p.746-750:ELREA/-	inframe_deletion	2.38722
	mis_chr7_55181378_C_T	EGFR	p.T790M	missense_variant	1.30639
GJ-01-042	del_chr7_55174772_GGAATTAAGAGAAGC_-	EGFR	p.745-750:KELREA/K	inframe_deletion	0.12865
	mis_chr7_55181378_C_T	EGFR	p.T790M	missense_variant	0.1769
DG-01-046	del_chr7_55174775_ATTAAGAGAAGCAACATC_-	EGFR	p.746-752:ELREATS/D	inframe_deletion	0.33097
	mis_chr7_55174774_A_T	EGFR	p.E746V	missense_variant	0.30733
BK-01-049	del_chr7_55174772_GGAATTAAGAGAAGC_-	EGFR	p.745-750:KELREA/K	inframe_deletion	0.51479
	mis_chr17_7675101_C_A	TP53	p.E171*	stop_gained	0.54911
	mis_chr7_55181378_C_T	EGFR	p.T790M	missense_variant	0.25739
BS-01-050	mis_chr7_55174772_GGAATTAAGAGAAGCAA_AATTC	EGFR	p.KELREAT745-751KIP	protein_altering_variant	1.71535
PV-01-084	del_chr7_55174777_TAAGAGAAGCAA_-	EGFR	p.747-751:LREAT/S	inframe_deletion	0.10656
	mis_chr7_55174774_AATTAAGAGAAGCAACA_TTCCT	EGFR	p.ELREAT746-751VP	protein_altering_variant	0.78858
C-V-01-067	del_chr7_55174772_GGAATTAAGAGAAGC_-	EGFR	p.745-750:KELREA/K	inframe_deletion	0.34375
	mis_chr7_55174801_C_T	EGFR	p.A755V	missense_variant	2.3875
LS-01-099	del_chr7_55174772_GGAATTAAGAGAAGC_-	EGFR	p.745-750:KELREA/K	inframe_deletion	0.43781
YN-01-104	mis_chr17_7675221_T_A	TP53	p.N131Y	missense_variant	0.2
	mis_chr7_55174772_GGAATTAAGAGAAGCAAC_ATT	EGFR	p.KELREAT745-751KL	protein_altering_variant	2.23334
	mis_chr7_55181378_C_T	EGFR	p.T790M	missense_variant	0.95
LJ-01-119	del_chr7_55174772_GGAATTAAGAGAAGC_-	EGFR	p.745-750:KELREA/K	inframe_deletion	3.425
	mis_chr7_55181378_C_T	EGFR	p.T790M	missense_variant	3.8
TB-01-115	del_chr7_55174772_GGAATTAAGAGAAGC_-	EGFR	p.745-750:KELREA/K	inframe_deletion	8.04147
	mis_chr7_55181378_C_T	EGFR	p.T790M	missense_variant	3.55806
MG-01-137	mis_chr17_7674199_A_T	TP53	p.I255N	missense_variant	0.45833
	mis_chr7_55191822_T_G	EGFR	p.L858R	missense_variant	0.84692
RP-08-139	mis_chr3_179234297_A_G	PIK3CA	p.H1047R	missense_variant	4.06875
	del_chr17_7673830_G_-	TP53	p.264:L/X	frameshift_variant	2.8
	mis_chr7_55174772_GGAATTAAGAGAAGCAA_AT	EGFR	p.KELREAT745-751KS	protein_altering_variant	6.43125
	mis_chr7_55181378_C_T	EGFR	p.T790M	missense_variant	1.275
ME-01-142	amplification_EGFR	EGFR	NA	NA	NA
	del_chr7_55174773_GAATTAAGAGAAGCA_-	EGFR	p.746-750:ELREA/-	inframe_deletion	27.9625
KN-07-165	mis_chr7_55181378_C_T	EGFR	p.T790M	missense_variant	0.9154
	mis_chr17_7670700_G_A	TP53	p.R337C	missense_variant	4.5202
	mis_chr7_55191822_T_G	EGFR	p.L858R	missense_variant	3.22601
JM-07-170	del_chr7_55174773_GAATTAAGAGAAGCA_-	EGFR	p.746-750:ELREA/-	inframe_deletion	8.29375
	mis_chr17_7675130_GC_AA	TP53	p.A161F	missense_variant	1.9875
	mis_chr7_55181378_C_T	EGFR	p.T790M	missense_variant	1.0875
BT-07-196	del_chr7_55174776_TTAAGAGAAGCAACATCT_-	EGFR	p.747-752:LREATS/-	inframe_deletion	2.03762
CL-01-039	mis_chr17_7670699_C_A	TP53	p.R337L	missense_variant	0.13446
	mis_chr17_7670699_C_A	TP53	p.R337L	missense_variant	0.13446
	mis_chr7_55191822_T_G	EGFR	p.L858R	missense_variant	1.335
TMH-01-109	mis_chr17_7673802_C_A	TP53	p.R273L	missense_variant	1.8875
	mis_chr3_179218303_G_A	PIK3CA	p.E545K	missense_variant	1.675
	mis_chr7_55174776_TT_CC	EGFR	p.L747P	missense_variant	1.78125
LJ-01-119	del_chr7_55174772_GGAATTAAGAGAAGC_-	EGFR	p.745-750:KELREA/K	inframe_deletion	3.425
	mis_chr7_55181378_C_T	EGFR	p.T790M	missense_variant	3.8
CTC734	del_chr7_55174777_TAAGAGAAGCAACATCTC_-	EGFR	p.747-753:LREATSP/S	inframe_deletion	1.51667
	mis_chr17_7673776_G_A	TP53	p.R282W	missense_variant	1.75
	mis_chr7_55181378_C_T	EGFR	p.T790M	missense_variant	0.30833
CPC041	del_chr7_55174777_TAAGAGAAGCAACAT_-	EGFR	p.747-752:LREATS/S	inframe_deletion	2.3344
1020001	del_chr7_55174772_GGAATTAAGAGAAGC_-	EGFR	p.745-750:KELREA/K	inframe_deletion	79.639
	mis_chr17_7675205_T_G	TP53	p.Q136P	missense_variant	51.9314
1050025	mis_chr17_7674953_T_C	TP53	p.H193R	missense_variant	49.25
	mis_chr4_54733102_C_T	KIT	p.I798I	synonymous_variant	24.2
	mis_chr8_127740499_C_A	MYC	p.H302Q	missense_variant	22.0375
1100002	del_chr7_55174772_GGAATTAAGAGAAGC_-	EGFR	p.745-750:KELREA/K	inframe_deletion	0.05682
1220013	mis_chr17_7674942_C_T	TP53	p.V197M	missense_variant	1.25
1050061	mis_chr17_7676040_C_A	TP53	p.R110L	missense_variant	4.6875
206004	mis_chr17_7675190_C_T	TP53	p.C141Y	missense_variant	12.8676
	mis_chr7_140753336_A_T	BRAF	p.V600E	missense_variant	9.67831
	mis_chr9_21971111_T_C	CDKN2A	p.H83R	missense_variant	4.39338
